# Supplementary material for: Computational Insights into the Potential of Withaferin-A, Withanone and Caffeic Acid Phenethyl Ester for Treatment of Aberrant-EGFR Driven Lung Cancers
Source: Biomolecules. 2021 Jan 26;11(2):160. doi: 10.3390/biom11020160 (PMC7911128; doi:10.3390/biom11020160)
Supplement: Supplementary file 1 [file biomolecules-11-00160-s001.zip]

Archive with 5 entries (5 files):
- EGFR_manuscript_20201123-Suppl-Tables-1-6.xlsx
- Supplementary Fig4.pdf
- Supplementary Fig6.TIF
- Supplementary Fig7.TIF
- 20200828-Suppl-Figures-1-3and5.pdf
