# Supplementary material for: Computational Insights into the Potential of Withaferin-A, Withanone and Caffeic Acid Phenethyl Ester for Treatment of Aberrant-EGFR Driven Lung Cancers
Source: Biomolecules. 2021 Jan 26;11(2):160. doi: 10.3390/biom11020160 (PMC7911128; doi:10.3390/biom11020160)
Supplement: Supplementary file 1 [file biomolecules-11-00160-s001.zip › EGFR_manuscript_20201123-Suppl-Tables-1-6.xlsx]

## Sheet: S1
Supplementary Table 1: EGFR mutants interactions with erlotinib in presence and absence of ATP
	EGFR Protein-erlotinib Complex	EGFR Wild Type	EGFR_D770_N771InsNPG			EGFR_D770_N771InsSVD			EGFR_V769_D770InsASV			EGFR_H773_V774InsH			EGFR L858R			EGFR exon19 del
	ATP		absence	presence		absence	presence		absence	presence		absence	presence		absence	presence		absence	presence
	Interactions formed by compounds	ATP	Erlotinib	Erlotinib	ATP	Erlotinib	Erlotinib	ATP	Erlotinib	Erlotinib	ATP	Erlotinib	Erlotinib	ATP	Erlotinib	Erlotinib	ATP	Erlotinib	Erlotinib	ATP
	Hydrogen Bonds	Met796		Cys800	Arg806	Met796		Arg748			Lys878	Met796	Met796	Ser720	Met793	Met793	Lys716 Glu804 Asn808		Pro794	Lys716 Lys728
		Gln794						Lys878
	Hydrophobic interactions	Leu718	Leu718	Leu718	Cys800	Leu718	Leu718	Ala722	Leu718	Leu718	Ala755	Leu718	Leu718	Leu718	Leu718	Leu718	Pro794	Leu717	Val726	Ile740
		Gly719	Val726	Gly719	Leu802	Gly719	Gly719	Gly877	Val726	Gly719	Lys754	Gly719	Gly719	Gly719	Val726	Phe723	Phe795	Leu718	Leu718	Pro741
		Val726	Ala743	Phe723	Trp883	Val726	Phe723	Val879	Ala743	Val726		Val726	Ala743	Gly721	Ala743	Val726	Tyr801	Ala722	Phe723	Leu792
		Ala743	Ile744	Val726		Ala743	Val726		Ile744	Ala743		Ala743	Ile744	Ala722	Met766	Ala743		Phe723	Leu792	Pro794
		Leu795	Met766	Ala743		Met766	Ala743		Leu795	Leu795		Ile744	Met766	Phe723	Leu777	Leu788		Val726	Met793
		Met796	Leu791	Ile744		Leu780	Met766		Met796	Met796		Met766	Leu791	Val726	Leu792	Ile789		Ala743	Phe795
		Pro797	Ile792	Met766		Leu791	Leu780		Pro797	Pro797		Leu791	Ile792		Leu794	Leu792		Cys775	Leu844
		Gly799	Leu795	Leu791		Ile792	Leu791		Phe798	Phe798		Ile792	Leu795		Phe793	Pro794		Leu792
		Cys800	Met796	Ile792		Leu795	Ile792		Gly799	Gly799		Leu795	Met796		Cys797	Phe795		Met793
		Leu847	Pro797	Leu795		Met796	Leu795		Cys800	Cys800		Met796	Pro797			Gly796		Pro794
			Gly799	Gly799		Pro797	Met796		Tyr804	Tyr804		Pro797	Phe798			Cys797		Leu844
			Cys800	Cys800		Phe798	Pro797		Leu847	Leu847		Phe798	Gly799
			Leu847	Leu847		Gly799	Gly799		Phe1000	Phe1000		Gly799	Leu847
			Phe859			Cys800	Cys800			Tyr1001		Cys800
			Phe1000			Leu847	Phe1000					Leu847
	Polar and Charged Interactions	Ser720	Lys728	Lys745	Asp803	Lys745	Lys745	Arg748	Lys745	Gln794	Lys745	Lys745	Lys728	Ser720	Lys745	Lys716	His805	Ser720	Asp800	Lys846
		Thr793	Lys745	Glu762	Arg806	Glu762	Glu762	Lys878	Thr793	Asp803	Ser752	Glu762	Lys745	Lys745	Thr790	Lys728		Thr790	Arg803
		Gln794	Glu762	Asp803	Arg844	Thr793	Thr793		Asp803	Glu807	Glu758	Thr793	Glu762	Asp858	Gln791	Lys745		Gln791	Glu804
		Asp803	Thr793	Thr857	Lys916	Gln794	Gln794		Glu807	Arg1002	Lys878	Gln794	Thr793	Lys878	Thr854	Glu762		Arg841	His805
		Arg806	Thr857	Asp858		Asp803	Thr857		His808			Thr857	Gln794		Asp 855	Thr790
			Asp858	Thr793		Thr857	Asp858		Asp997			Asp858	Thr857			Gln791
						Asp858	Asn999		Asn999			Asn999	Asp858			Thr854
							Arg1002
	Pi-cation			Lys745	Arg844
	Salt Bridge	Arg803			Arg806			Arg748			Lys878			Lys878			Lys28			Lys716 Lys728
					Lys916			Lys878

## Sheet: S2
Supplementary Table 2: EGFR mutants interactions with poziotinib in presence and absence of ATP
	EGFR-Poziotinib Complex	EGFR Wild Type	EGFR_D770_N771InsNPG			EGFR_D770_N771insSVD			EGFR_V769_D770insASV			EGFR_H773_V774InsH
	ATP		absence	presence		absence	presence		absence	presence		absence	presence
	Interactions	ATP	Poziotinib	Poziotinib	ATP	Poziotinib	Poziotinib	ATP	Poziotinib	Poziotinib	ATP	Poziotinib	Poziotinib	ATP
	Hydrogen Bonds	Met796		Met796	Asp803			Lys878			Glu762	Met796	Met796	Lys728
		Gln794			Arg844							Leu791		Ser993
					Asp858									Asn999
														Arg1002
	Hydrophobic interactions	Leu718	Leu718	Leu718	Cys800	Leu718	Leu718	Leu864	Leu718	Leu718	Ala722	Leu718	Leu718	Pro797
		Gly719	Val726	Gly719	Leu802	Gly719	Gly719	Tyr872	Gly719	Gly719	Ala755	Gly719	Gly719	Phe798
		Val726	Met766	Phe723	Val846	Phe723	Ser720	Ala874	Gly721	Gly721	Ile759	Gly721	Gly721	Tyr804
		Ala743	Ala743	Val726		Val726	Phe723		Val726	Gly724	Gly860	Phe723	Phe723	Pro995
		Leu795	Leu780	Ala743		Ala743	Val726		Leu795	Val726	Leu861	Val726	Val726	Phe1000
		Met796	Leu791	Met766		Met766	Ala743		Met796	Leu795	Gly877	Ala743	Ala743
		Pro797	Leu795	Leu791		Leu795	Leu795		Pro797	Met796		Ile744	Ile744
		Gly799	Met796	Leu795		Met796	Met796		Phe798	Pro797		Met766	Met766
		Cys800	Pro797	Met796		Pro797	Pro797		Gly799	Phe798		Leu780	Leu780
		Leu847	Gly799	Pro797		Phe798	Gly799		Cys800	Gly799		Leu791	Leu791
			Cys800	Phe798		Gly799	Cys800		Tyr804	Cys800		Ile792	Ile792
				Gly799		Cys800	Leu847		Leu847	Tyr804		Leu795	Leu795
				Cys800		Phe1000			Phe1000	Leu847		Met796	Met796
				Leu847						Pro995		Pro797	Pro797
				Phe859						Phe1000		Gly799	Gly799
												Leu847	Leu847
	Polar and Charged Interactions	Ser720	Ser720	Ser720	Asp803	Ser720	Ser720	Arg839	Ser720	Ser720	Glu762	Ser720	Ser720	Lys716
		Thr793	Glu762	Lys745	Arg806	Asp803	Lys745	Lys863	Thr725	Thr725	Lys745	Lys745	Lys745	Ly728
		Gln794	Thr793	Glu762	Arg844	Thr857	Gln794	His873	Asp803	Asp803	Glu758	Glu762	Glu762	Ser994
		Asp803	Gln794	Thr793	Asn845	Asp858	Arg844	Lys878	His808	Glu807	Lys878	Thr793	Thr793	Ser998
		Arg806	Thr857	Gln794	Asp858		Asn845		Asn999	His808		Gln794	Gln794	Asn999
			Asp858	Asp803			Thr857		Arg1002	Arg844		Thr857	Thr857	Arg1002
				Thr857						Asn999		Asn999	Asp858
				Asp858						Arg1002			Asn999
	Pi-cation		Lys745	Lys745
	Salt Bridge	Arg803			Asp803			Arg839			Lys754
					Arg806			Lys878			Lys878
	Pi-Pi stacking							Tyr872

## Sheet: S3
Supplementary Table 3: EGFR mutants interactions with TAS6417 in presence and absence of ATP
	EGFR Protein-TAS-6417 Complex	EGFR Wild Type	EGFR_D770_N771InsNPG			EGFR_D770_N771insSVD			EGFR_V769_D770insASV			EGFR_H773_V774InsH
	ATP		absence	presence		absence	presence		absence	presence		absence	presence
	Interactions	ATP	TAS-6417	TAS-6417	ATP	TAS-6417	TAS-6417	ATP	TAS-6417	TAS-6417	ATP	TAS-6417	TAS-6417	ATP
	Hydrogen Bonds	Met796	Leu718		Tyr894	Lys745	Met796	Lys878	Lys728	Met796		Met796	Met796
		Gln794			Glu875		Pro797	Val879	Arg1002			Gln794	Gln794
					Lys878
	Hydrophobic interactions	Leu718	Val717	Leu718	Gly876	Leu718	Leu718	Gly877	Leu718	Leu718	Leu802	Leu718	Leu718	Gly876
		Gly719	Gly719	Gly719	Gly877	Val726	Val726	Val879	Gly719	Val726	Val879	Phe723	Val726	Gly877
		Val726	Phe723	Phe723	Val879	Tyr727	Ala743	Ile881	Gly721	Ala743	Ile881	Val726	Ala743	Trp883
		Ala743	Val726	Val726	Ile881	Ile744	Leu795	Ala923	Val726	Leu795		Ala743	Ile744
		Leu795	Ala743	Tyr727	Tyr894	Ala743	Met796		Leu795	Met796		Ile744	Ala763
		Met796	Cys778	Ala743		Leu791	Pro797		Met796	Pro797		Met766	Met766
		Pro797	Leu795	Ile744		Ile792	Gly799		Pro797	Gly799		Leu780	Leu780
		Gly799	Met796	Leu795		Leu795	Cys800		Gly799	Cys800		Leu791	Leu791
		Cys800	Pro797	Met796		Cys800	Leu847		Cys800	Leu847		Ile792	Ile792
		Leu847	Gly799	Pro797			Phe1000		Leu847	Phe1000		Leu795	Leu795
			Cys800	Gly799					Pro995	Tyr1001		Met796	Met796
				Cys800					Phe1000			Pro797	Pro797
				Leu847					Tyr1001			Cys800	Gly799
												Leu847	Leu847
	Polar and Charged Interactions	Ser720	Leu716	Lys745	Glu875	Lys728	Lys728	Lys878	Lys716	Lys728	Arg806	Lys745	Lys745	Lys878
		Thr793	Ser720	Thr793	Lys878	Thr793	Lys745	Ser924	Ser720	Thr793	Arg844	Thr793	Glu762
		Gln794	Lys728	Thr857	Arg892	Thr857	Thr793	Ser927	Lys728	Gln794	Lys878	Gln794	Thr857
		Asp803	Thr793				Gln794		Thr996	Asn999	Lys916	Asp803	Thr793
		Arg806	Gln794				Asp997		Asn999	Arg1002	Arg1002	Thr857	Gln794
							Ser998		Arg1002
							Asn999
							Arg1002
	Pi-cation				Arg892								Lys745
	Salt Bridge	Arg803			Lys878			Lys878			Arg806			Lys878
											Lys916
											Arg1002

## Sheet: S4
Supplementary Table 4: EGFR mutants interactions with CAPE in presence and absence of ATP
	EGFR Protein-CAPE Complex	EGFR Wild Type	EGFR_D770_N771InsNPG			EGFR_D770_N771insSVD			EGFR_V769_D770insASV			EGFR_H773_V774InsH			EGFR L858R			EGFR exon19 del
	ATP		absence	presence		absence	presence		absence	presence		absence	presence		absence	presence		absence	presence
	Interactions	ATP	CAPE	CAPE	ATP	CAPE	CAPE	ATP	CAPE	CAPE	ATP	CAPE	CAPE	ATP	CAPE	CAPE	ATP	CAPE	CAPE	ATP
	Hydrogen Bonds	Met796	Glu762	Met796	Val879	Thr793	Thr793		Met796	Met796	Lys754	Leu718		Lys716	Gln791	Met793	Ser720	Leu778	Lys745	Lys716
		Gln794			Ile881	Met796	Met796		Asp858	Asp858	Glu762			Lys728	Met793		Asp855		Thr790	Met793
							Thr857							Asn999					Met793
	Hydrophobic interactions	Leu718	Leu718	Leu718	Val879	Leu718	Leu718	Ala722	Leu718	Leu718	Ala722	Leu718	Leu718	Leu795	Val717	Leu718	Gly721	Leu760	Leu718	Leu718
		Gly719	Gly719	Val726	Pro880	Gly719	Gly719	Phe723	Gly719	Gly719	Phe723	Gly719	Val726	Met796	Leu718	Val726	Ala722	Ala763	Phe723	Val726
		Val726	Gly721	Ala743	Ile881	Phe723	Phe723	Leu747	Val726	Val726	Leu747	Val726	Ala743	Pro797	Leu719	Ala743	Phe723	Tyr764	Val726	Ala743
		Ala743	Val726	Ile744	Ile889	Val726	Val726	Cys800	Ala743	Ala743	Ala755	Ala743	Ile744	Phe798	Val726	Leu792	Pro877	Ala767	Ala743	Leu792
		Leu795	Ala743	Leu780	Ala923	Ala743	Ala743		Leu791	Met766	Ile759	Ile744	Ala763	Gly799	Ala743	Pro794	Trp880	Leu777	Met766	Pro794
		Met796	Ile744	Leu791	Ile926	Met766	Cys778		Leu795	Cys778	Gly860	Met766	Met766	Cys800	Cys775	Phe795		Gly779	Leu792
		Pro797	Met766	Ile792		Cys778	Leu795		Met796	Leu791	Leu861	Leu780	Leu780	Leu847	Leu792	Cys797		Ile780	Pro794
		Gly799	Leu780	Leu795		Leu795	Met796		Pro797	Leu795	Gly877	Leu791	Leu791		Pro794	Leu844			Phe795
		Cys800	Leu791	Met796		Met796	Pro797		Gly799	Met796		Ile792	Ile792		Gly796				Gly796
		Leu847	Ile792	Pro797		Pro797	Gly799		Cys800	Pro797		Leu795	Leu795		Cys797				Cys797
			Cys800	Gly799		Phe798	Cys800		Leu847	Phe798		Leu847
			Leu847	Leu847		Gly799	Leu847		Phe1000	Gly799
			Val846			Cys800	Phe1000			Leu847
			Phe859			Leu847	Tyr1001			Phe1000
						Phe1000
	Polar and Charged Interactions	Ser720	Ser720	Lys745	Lys882	Ser720	Ser720	Lys745	Lys745	Ser720	Lys754	Lys745	Lys745	Lys716	Lys716	Lys745	Arg841		Glu762
		Thr793	Lys745	Thr793	Lys916	Lys745	Lys745	Arg748	Thr793	Lys745	Glu758	Glu762	Glu762	Lys728	Lys728	Thr790	Asn842		Arg776
		Gln794	Glu762	Gln794		Glu762	Thr793	Asp803	Gln794	Thr793	Glu762		Thr793	Asn999	Thr790	Gln791	Lys875		Gln791
		Asp803	Thr793	Thr857		Thr793	Gln794	Arg844	Thr857	Gln794	Arg839				Thr854	Glu804			Thr854
		Arg806	Arg844	Asp858		Gln794	Thr857	Asn845	Asp858	Thr857	Lys878					Thr854			Asp855
			Asn845			Thr857	Asp858	Asp848	Asn999	Asp858
			Thr857			Asp858		Lys878		Asn999
			Asp858
	Pi-cation			Lys745
	Salt Bridge	Arg803			Lys882			Lys878			Lys754			Lys716			Arg748
														Lys728
	Pi-Pi stacking					Phe723

## Sheet: S5
Supplementary Table 5: EGFR mutants interactions with Wi-A in presence and absence of ATP
	EGFR Protein-Wi-A Complex	EGFR Wild Type	EGFR_D770_N771InsNPG			EGFR_D770_N771insSVD			EGFR_V769_D770insASV			EGFR_H773_V774InsH			EGFR L858R			EGFR exon19 del
	ATP		absence	presence		absence	presence		absence	presence		absence	presence		absence	presence		absence	presence
	Interactions	ATP	Wi-A	Wi-A	ATP	Wi-A	Wi-A	ATP	Wi-A	Wi-A	ATP	Wi-A	Wi-A	ATP	Wi-A	Wi-A	ATP	Wi-A	Wi-A	ATP
	Hydrogen Bonds	Gln794	Lys745	Gly799	Ser720	Met796	Leu718	Val879		Ala722	Lys916	Lys745		Lys728	Leu728	Met793	Arg748	Met793	Phe723	Lys716
		Met796		Leu992	Gln794		Met796										Lys875		Met793	Lys728
				Ser994	Met796
				Arg1002
	Hydrophobic interactions	Leu718	Leu718	Phe798	Leu718	Leu718	Leu718	Val879	Leu718	Leu718	Leu802	Leu718	Leu718	Ile715	Leu718	Leu718	Gly721	Leu718	Leu718	Il715
		Gly719	Gly719	Gly799	Gly719	Gly719	Gly719	Pro880	Gly719	Gly721	Trp883	Val726	Val726	Leu730	Val726	Gly719	Ala722	Gly719	Gly719	Leu730
		Val726	Gly721	Cys800	Phe723	Phe723	Phe723	Ile881	Gly721	Ala722	Pro917	Ala743	Ala743		Pro741	Ala743	Gly724	Ala722	Ala722	Pro741
		Ala743	Ala722	Tyr804	Val726	Val726	Val726	Trp883	Ala722	Val726		Ile759	Ile759		Leu792	Pro741	Val876	Phe723	Val726
		Leu795	Phe723	Leu992	Ala743	Ala743	Ala743	Ala923	Val726	Ala743		Ala763	Ala763		Met793	Leu792	Pro877	Val726	Leu792
		Met796	Val726	Pro993	Leu795	Leu795	Leu795		Gly799	Met766		Met766	Met766		Pro794	Pro794	Trp880	Pro794	Pro794
		Pro797	Ala743	Pro995	Met796	Met796	Met796		Cys800	Cys778		Cys778	Cys778		Gly796	Phe795		Gly796	Phe795
		Gly799	Met766	Phe1000	Pro797	Pro797	Pro797		Val846	Leu791		Leu780	Leu780		Cys797	Gly796		Cys797	Gly796
		Cys800	Cys778	Tyr1001	Phe798	Gly799	Phe798		Leu847	Leu795		Leu791	Leu791		Leu844	Cys797		Leu844	Cys797
		Leu847	Leu795		Gly799	Cys800	Gly799			Met796		Ile792	Leu795			Leu844			Leu844
			Cys800		Leu847	Leu847	Cys800			Gly799		Leu795	Met796
			Leu847			Tyr1001	Leu847			Leu847		Met796	Pro797
							Phe1000			Phe1000		Pro797	Gly799
										Tyr1001		Gly799	Leu847
												Cys800
												Leu847
	Polar and Charged Interactions	Ser720	Ser720	Asp803	Ser720	Ser720	Ser720	Lys878	Ser720	Ser720	Arg806	Lys745	Lys745	Lys716		Lys728	Ser720	Lys745	Asp855
		Thr793	Thr793	Glu807	Lys745	Lys745	Lys745	Lys882	Arg844	Lys745	Lys882	Glu762	Glu762	Lys728			Arg841		Lys875
		Gln794	Gln794	His808	Thr793	Thr793	Thr793	Lys916	Asn845	Thr793	Glu909	Thr793	Thr793	Lys739			Arg858
		Asp803	Thr857	Asn811	Gln794	Gln794	Gln794		Thr857	Gln794	Ser915	Gln794	Gln794
		Arg806		His991	Asp803	Asp803	Arg844		Asn999	Thr857	Lys916	Thr857	Thr857
				Ser994	Asn999	Arg806	Thr857		Arg1002	Asp858
				Asn999		Arg1002	Asn999			Asn999
				Arg1002						Arg1002
	Salt Bridge	Arg803						Lys882			Lys882			Lys716			Arg748			Lys716
								Lys916			Lys916			Lys728			Lys875			Lys728

## Sheet: S6
Supplementary Table 6: EGFR mutants interactions with Wi-N in presence and absence of ATP
	EGFR Protein-Wi-N Complex	EGFR Wild Type	EGFR_D770_N771InsNPG			EGFR_D770_N771insSVD			EGFR_V769_D770insASV			EGFR_H773_V774InsH			EGFR L858R			EGFR exon19 del
	ATP		absence	presence		absence	presence		absence	presence		absence	presence		absence	presence		absence	presence
	Interactions	ATP	Wi-N	Wi-N	ATP	Wi-N	Wi-N	ATP	Wi-N	Wi-N	ATP	Wi-N	Wi-N	ATP	Wi-N	Wi-N	ATP	Wi-N	Wi-N	ATP
	Hydrogen Bonds	Gln794		Met796	Lys754	Lys728	Met796	Lys878		Ala722	Lys916	Ser720		Lys745			Glu746	Met793	Met793	Arg803
		Met796					Pro797	Val879		Glu746				Asp858					Pro794	Lys913
	Hydrophobic interactions	Leu718	Leu718	Leu718	Gly721	Leu718	Leu718	Gly877	Leu718	Gly719	Leu802	Leu718	Leu718	Gly799	Leu718	Pro794	Gly719	Leu718	Leu718	Leu799
		Gly719	Gly719	Val726	Ala722	Leu719	Val726	Val879	Gly719	Gly721	Trp883	Gly719	Val726	Cys800	Val726	Phe795	Gly721	Phe723	Gly719	Trp880
		Val726	Gly721	Ala743	Ala755	Val726	Ala743	Ile881	Gly721	Ala722	Pro917	Val726	Ala743	Leu847	Leu792	Tyr801	Ala722	Val726	Phe723
		Ala743	Ala722	Leu795		Ala743	Leu795	Met884	Val726	Phe723		Ala743	Leu795		Met793		Gly724	Leu792	Val726
		Leu795	Phe723	Met796		Leu795	Met796	Ile889	Ala743	Gly724		Met796	Met796		Pro794		Val726	Pro795	Leu792
		Met796	Val726	Pro797		Met796	Pro797	Ala923	Leu795	Val726		Pro797	Pro797		Phe795		Leu747	Gly796	Phe795
		Pro797	Leu795	Phe798		Pro797	Phe798		Met796	Leu747		Phe798	Phe798		Gly796			Cys797	Gly796
		Gly799	Met796	Gly799		Phe798	Gly799		Gly799	Cys800		Gly799	Gly799		Leu844			Leu844	Cys797
		Cys800	Pro797	Cys800		Gly799	Cys800		Cys800	Leu847		Leu847	Leu847						Leu844
		Leu847	Phe798	Leu847		Cys800	Leu847		Leu847
			Gly799	Phe1000		Phe1000	Phe1000
			Cys800	Tyr1001
	Polar and Charged Interactions	Ser720	Ser720	Lys745	Ser720	Ser998	Lys728	Lys878	Ser720	Ser720	Arg806	Ser720	Lys716	Lys745	Asp800		Ser720	Ser720	Lys745	Arg803
		Thr793	Asp803	Gln794	Lys754	Asn999	Lys745	Arg892	Lys745	Thr725	Lys882	Asp997	Asp997	Thr793	Glu804		Thr725	Lys745	Gln791
		Gln794	Arg844	Ser998	Lys878	Arg1002	Thr793	Ser924	Thr793	Glu746	Glu909		Ser998	Thr857	His805		Lys745	Thr790	Thr854
		Asp803		Asn999			Gln794	Ser927	Gln794	Lys745	Ser915		Asn999	Asp858				Gln791
		Arg806		Arg1002			Thr857		Asp803	Asp803	Lys916
							Asp997		Asn999	Arg806
							Ser998		Arg1002	Arg844
							Asn999			Asp858
							Arg1002			Lys916
	Salt Bridge	Arg803			Lys754			Lys878		Arg806	Lys882			Lys745			Lys875			Lys875
										Arg844	Lys916									Lys879
